# Supplementary material for: USO1 Coordinates Centriolar Satellites to Regulate Male Germ Cell Proliferation and Cell Cycle Progression
Source: Int J Mol Sci. 2025 Apr 30;26(9):4274. doi: 10.3390/ijms26094274 (PMC12072129; doi:10.3390/ijms26094274)
Supplement: Supplementary file 1 [file ijms-26-04274-s001.zip › Supplementary Table S1.xlsx]

## Sheet: Sheet1
Supplementary Table. S1. Antibodies used in the present study
Primary antibody	Company
USO1	Proteintech-68100-1-Ig
GAPDH	Proteintech-1E6D9
DDX4	Abcam-ab270534
Alexa Fluor® 488 Mouse monoclonal to SCP3	Abcam-ab205846
CDK1	Merck-ZRB1485
CDK2	CST-2546
PCNA	Proteintech-60097-1-Ig
β-Tubulin	TransGen Biotech
H2AX	CST-#2595
γ-H2AX	CST-#2577
Alexa Fluor® 647 Rabbit monoclonal to gamma H2A.X (phospho S139)	Abcam-ab195189
PIBF1	Proteintech-14413-1-AP
PCM1	Proteintech-19856-1-AP
α-Tubulin	Abcam-ab7291
Secondary antibody	Company
Goat Anti-Mouse IgG, HRP Conjugated	CW0102
Goat Anti-Rabbit IgG, HRP Conjugated	CW0103
Goat anti- Mouse IgG (H+L) Secondary Antibody, Alexa Fluor™ 488	Invitrogen
Goat anti-Rabbit IgG (H+L) Secondary Antibody, Alexa Fluor™ 488	Invitrogen
Goat anti- Mouse IgG (H+L) Secondary Antibody, Alexa Fluor™ 594	Invitrogen
Goat anti-Rabbit IgG (H+L) Secondary Antibody, Alexa Fluor™ 594	Invitrogen
Goat anti-Mouse IgG STAR RED	abberior
Goat anti-Rabbit IgG STAR RED	abberior
