# Supplementary material for: USO1 Coordinates Centriolar Satellites to Regulate Male Germ Cell Proliferation and Cell Cycle Progression
Source: Int J Mol Sci. 2025 Apr 30;26(9):4274. doi: 10.3390/ijms26094274 (PMC12072129; doi:10.3390/ijms26094274)
Supplement: Supplementary file 1 [file ijms-26-04274-s001.zip › Supplementary Table S2.xlsx]

## Sheet: Sheet1
Supplementary Table. S2. Primers used in this study
Gene	Sequence (5' to 3')
Uso1 sgRNA F	CACCGCAAATCTTCACTCTGTCTTG
Uso1 sgRNA R	AAACCAAGACAGAGTGAAGATTTGC
Uso1 siRNA F1	GCAACGAUGGCGUCUUACUAC
Uso1 siRNA R1	AGUAAGACGCCAUCGUUGCGU
Uso1 siRNA F2	GAAACCUUGGUUUGAAGUUGG
Uso1 siRNA R2	AACUUCAAACCAAGGUUUCAU
